# Supplementary material for: New Coleoptera records from New Brunswick, Canada: Buprestidae
Source: Zookeys. 2012 Apr 4;(179):55–65. doi: 10.3897/zookeys.179.2578 (PMC3337052; doi:10.3897/zookeys.179.2578)
Supplement: XML Treatment for Phaenops aeneola [file zookeys.179.2578-treatment3.xml]

<!DOCTYPE tp:taxon-treatment
  PUBLIC "-//TaxonX//DTD Taxonomic Treatment Publishing DTD v0 20100105//EN" "tax-treatment-NSO.dtd">
<tp:taxon-treatment xmlns:tp="http://www.plazi.org/taxpub"><tp:treatment-meta><mixed-citation publication-type="journal"><person-group><name><surname>Webster</surname><given-names>Reginald P.</given-names></name><name><surname>DeMerchant</surname><given-names>Ian</given-names></name></person-group><article-title>New Coleoptera records from New Brunswick, Canada: Buprestidae</article-title><source>Zookeys</source><day>4</day><month>4</month><year>2012</year><volume>2012</volume><issue>179</issue><fpage>55</fpage><lpage>65</lpage><pub-id pub-id-type="doi">10.3897/zookeys.179.2578</pub-id></mixed-citation></tp:treatment-meta><tp:nomenclature><tp:taxon-name>
                            <tp:taxon-name-part taxon-name-part-type="genus">Phaenops</tp:taxon-name-part>
                            <tp:taxon-name-part taxon-name-part-type="species">aeneola</tp:taxon-name-part>
                        <object-id xmlns:xlink="http://www.w3.org/1999/xlink" xlink:type="simple">http://species-id.net/wiki/Phaenops_aeneola</object-id>
								</tp:taxon-name><tp:taxon-authority>(Melsheimer, 1845)</tp:taxon-authority><xref ref-type="fig" rid="F3">Map 3</xref></tp:nomenclature><tp:treatment-sec sec-type="Material examined"><title>Material examined.</title><p><bold>New Brunswick, York Co.</bold>, 15 km W of Tracy off Rt. 645, <named-content xmlns:xlink="http://www.w3.org/1999/xlink" content-type="dwc:verbatimCoordinates" xlink:type="simple">45.6848°N, 66.8821°W</named-content>, 4–11.VIII.2009, R. Webster &amp; M.-A. Giguère, old red pine <!--PageBreak-->forest, Lindgren funnel trap (1, AFC); same locality and forest type, emgd. 3–7.V.2010, C. Hughes, reared from small branches of fallen red pine (3, AFC, RWC); same locality and forest type but 27.VII–10.VIII.2010, R. Webster &amp; C. Hughes, Lindgren funnel trap (1, AFC).</p><fig id="F3" position="float" orientation="portrait"><label>Map 3.</label><caption><p>Collection localities in New Brunswick, Canada of <italic><tp:taxon-name>Phaenops aeneola</tp:taxon-name></italic>.&lt;br/&gt; </p></caption><graphic xmlns:xlink="http://www.w3.org/1999/xlink" xlink:href="ZooKeys-179-055-g003.jpg" position="float" orientation="portrait" xlink:type="simple"/></fig></tp:treatment-sec><tp:treatment-sec sec-type="Collection and habitat data"><title>Collection and habitat data.</title><p>Larvae of this species have been reported from red pine and Virginia pine (<italic><tp:taxon-name>Pinus virginiana</tp:taxon-name></italic> Mill.) (<xref ref-type="bibr" rid="B10">Nelson et al. 2008</xref>). Adults have been reported on jack pine (<italic><tp:taxon-name>Pinus banksiana</tp:taxon-name></italic>), shortleaf pine (<italic><tp:taxon-name>Pinus echinata</tp:taxon-name></italic> P. Mill.), and spruce (<italic><tp:taxon-name>Picea</tp:taxon-name></italic> sp.) (<xref ref-type="bibr" rid="B10">Nelson et al. 2008</xref>). In New Brunswick, adults were captured during July and August in Lindgren funnel traps deployed in an old red pine forest. Three adults were reared from small branches of a fallen (during winter 2009) red pine.</p></tp:treatment-sec><tp:treatment-sec sec-type="Distribution"><title>Distribution in Canada and Alaska.</title><p>ON, QC, <bold>NB,</bold> PE (<xref ref-type="bibr" rid="B5">Bright 1987</xref>; <xref ref-type="bibr" rid="B6">Davies 1991</xref>; <xref ref-type="bibr" rid="B2">Bellamy 2008b</xref>).</p></tp:treatment-sec><ref-list><ref id="B10"><mixed-citation xmlns:xlink="http://www.w3.org/1999/xlink" xlink:type="simple"><person-group><name name-style="western"><surname>Nelson</surname><given-names>GH</given-names></name><name name-style="western"><surname>Walters</surname><given-names>GC Jr</given-names></name><name name-style="western"><surname>Haines</surname><given-names>RD</given-names></name><name name-style="western"><surname>Bellamy</surname><given-names>CL</given-names></name></person-group> (<year>2008</year>)<source> A catalogue and bibliography of the Buprestoidea of America north of Mexico. Coleopterists Society Special Publication 4, Sacramento, California, USA, 274 pp.</source></mixed-citation></ref><ref id="B5"><mixed-citation xmlns:xlink="http://www.w3.org/1999/xlink" xlink:type="simple"><person-group><name name-style="western"><surname>Bright</surname><given-names>DE</given-names></name></person-group> (<year>1987</year>)<source> The insects and arachnids of Canada, Part 15. The metallic wood- boring beetles of Canada and Alaska. Coleoptera: Buprestidae. Publication 1810, Agriculture Canada, 335 pp.</source></mixed-citation></ref><ref id="B6"><mixed-citation xmlns:xlink="http://www.w3.org/1999/xlink" xlink:type="simple"><person-group><name name-style="western"><surname>Davies</surname><given-names>A</given-names></name></person-group> (<year>1991</year>)<article-title> Family Buprestidae: metallic wood-boring beetles.</article-title> In: <person-group><name name-style="western"><surname>Bousquet</surname><given-names>Y</given-names></name></person-group> (<role>Ed</role>). <issue-title>Checklist of Beetles of Canada and Alaska.</issue-title><source>Publication 1861/E, Agriculture Canada, Research Branch, Ottawa, Ontario</source>: <fpage>160</fpage>-<lpage>168</lpage>.</mixed-citation></ref><ref id="B2"><mixed-citation xmlns:xlink="http://www.w3.org/1999/xlink" xlink:type="simple"><person-group><name name-style="western"><surname>Bellamy</surname><given-names>CL</given-names></name></person-group> (<year>2008b</year>)<source> A world catalogue and bibliography of the jewel beetles (Coleoptera: Buprestoidea). Vol. 3. Bupresitinae: Pterobothrini through Agrilinae: Rhaeboscelina, Pensoft Series Faunistica No. 78. Pensoft, Sofia-Moscow, 1260–1931.</source></mixed-citation></ref></ref-list></tp:taxon-treatment>
